# Supplementary material for: The Physiological Response of Different Brook Willow (Salix acmophylla Boiss.) Ecotypes to Salinity
Source: Plants (Basel). 2022 Mar 10;11(6):739. doi: 10.3390/plants11060739 (PMC8953935; doi:10.3390/plants11060739)
Supplement: Supplementary file 1 [file plants-11-00739-s001.zip]

Archive with 1 entries (1 files):
- plants-1614106-supplementary.pdf
